# Supplementary material for: A Single Dose of Marine Chlorella vulgaris Increases Plasma Concentrations of Lutein, β-Carotene and Zeaxanthin in Healthy Male Volunteers
Source: Antioxidants (Basel). 2021 Jul 22;10(8):1164. doi: 10.3390/antiox10081164 (PMC8388909; doi:10.3390/antiox10081164)
Supplement: Supplementary file 1 [file antioxidants-10-01164-s001.zip]

Archive with 1 entries (1 files):
- antioxidants-1264973-supplementary.pdf
